# Supplementary material for: Expansions of chemosensory gene orthologs among selected tsetse fly species and their expressions in Glossina morsitans morsitans tsetse fly
Source: PLoS Negl Trop Dis. 2020 Jun 26;14(6):e0008341. doi: 10.1371/journal.pntd.0008341 (PMC7347240; doi:10.1371/journal.pntd.0008341)
Supplement: S2 Table — (XLSX) [file pntd.0008341.s003.xlsx]

## Sheet: GOSlim summary
Table S2. GOSlim results of Geneset Enrichment Analysis (GSEA) of differentially expressed transcripts between G. m. morsitans antennae and head transcriptomes

## Sheet: GO Biological Process
Table S2. Gene ontology biological processes differentially of expressed* between G. m. morsitans antennae and head transcriptomes
Tissue	Process ID	Summery Description	FlyBase ID	Gene Symbol	Gene Name	Entrez Gene	Enrichment Score
Head	GO:0050953	sensory perception of light stimulus	FBpp0306863	ninaC	neither inactivation nor afterpotential C	34012	158.547
			FBpp0084879	trp	transient receptor potential	43542	144.909
			FBpp0086196	inaC	inactivation no afterpotential C	36897	134.352
			FBpp0071820	inaD	inactivation no afterpotential D	37629	132.448
			FBpp0303774	trp	transient receptor potential	43542	123.676
			FBpp0083266	ninaE	neither inactivation nor afterpotential E	42367	121.584
			FBpp0077688	ninaA	neither inactivation nor afterpotential A	33271	115.402
			FBpp0309539	Rh5	Rhodopsin 5	34615	110.752
			FBpp0080583	Arr1	Arrestin 1	35078	95.4688
			FBpp0076326	Arr2	Arrestin 2	38993	92.9526
			FBpp0083284	Rh3	Rhodopsin 3	42398	90.0546
			FBpp0303053	Ggamma30A	G protein subunit gamma at 30A	45234	74.2286
			FBpp0085139	chp	chaoptin	43690	71.0741
			FBpp0290690	norpA	no receptor potential A	31376	68.7285
			FBpp0074717	Gbeta76C	G protein beta-subunit 76C	40148	59.6345
			FBpp0082600	Rh6	Rhodopsin 6	41889	58.5591
			FBpp0290876	trpl	transient receptor potential-like	36003	57.5716
			FBpp0086942	Galphaq	G protein alpha q subunit	36384	41.3064
			FBpp0081880	ninaG	CG6728 gene product from transcript CG6728-RB	41369	39.5159
			FBpp0083005	gl	glass	42210	35.9516
			FBpp0084323	boss	bride of sevenless	43146	23.2652
			FBpp0080925	CG9317	Carcinine transporter	35334	21.2972
			FBpp0071270	t	tan	31863	20.5489
	GO:0007186	G-protein coupled receptor signaling pathway	FBpp0306863	ninaC	neither inactivation nor afterpotential C	34012	158.547
			FBpp0084879	trp	transient receptor potential	43542	144.909
			FBpp0086196	inaC	inactivation no afterpotential C	36897	134.352
			FBpp0071820	inaD	inactivation no afterpotential D	37629	132.448
			FBpp0303774	trp	transient receptor potential	43542	123.676
			FBpp0083266	ninaE	neither inactivation nor afterpotential E	42367	121.584
			FBpp0309539	Rh5	Rhodopsin 5	34615	110.752
			FBpp0080583	Arr1	Arrestin 1	35078	95.4688
			FBpp0076326	Arr2	Arrestin 2	38993	92.9526
			FBpp0083284	Rh3	Rhodopsin 3	42398	90.0546
			FBpp0303053	Ggamma30A	G protein subunit gamma at 30A	45234	74.2286
			FBpp0290690	norpA	no receptor potential A	31376	68.7285
			FBpp0074717	Gbeta76C	G protein beta-subunit 76C	40148	59.6345
			FBpp0082600	Rh6	Rhodopsin 6	41889	58.5591
			FBpp0306667	Ms	Myosuppressin	44324	55.8979
			FBpp0070681	Proc-R	Proctolin receptor	31408	48.6358
			FBpp0086942	Galphaq	G protein alpha q subunit	36384	41.3064
			FBpp0310066	Proc	Proctolin	250710	38.4801
			FBpp0084396	Pdf	Pigment-dispersing factor	43193	34.6994
			FBpp0072205	CG13579	CG13579 gene product from transcript CG13579-RA	37905	28.4815
			FBpp0079821	AstC	Allatostatin C	34537	27.9033
			FBpp0082108	Hug	Hugin	41547	24.8426
			FBpp0291805	rdgA	retinal degeneration A	31826	24.3145
			FBpp0075003	Mip	Myoinhibiting peptide precursor	39933	23.6367
			FBpp0084323	boss	bride of sevenless	43146	23.2652
			FBpp0084119	AstA	Allatostatin A	42947	22.3008
			FBpp0078435	7B2	CG1168 gene product from transcript CG1168-RB	40644	22.1786
			FBpp0073069	Akh	Adipokinetic hormone	38495	21.9028
			FBpp0075113	Galphaf	G protein alpha f subunit	39861	20.8204
			FBpp0307416	Tk	Tachykinin	41456	20.6501
			FBpp0082386	Crz	Corazonin	41742	19.7027
			FBpp0079307	Dh31	Diuretic hormone 31	34181	18.5917
			FBpp0309525	FMRFaR	FMRFamide Receptor	38357	18.5523
			FBpp0307477	CG44153	CG44153 gene product from transcript CG44153-RB	34341	18.1977
			FBpp0071674	CG30281	CG30281 gene product from transcript CG30281-RA	246525	16.8202
			FBpp0081558	Dh44	Diuretic hormone 44	41170	16.7534
			FBpp0084873	TkR99D	Tachykinin-like receptor at 99D	43551	16.0089
			FBpp0307015	CCAP	Crustacean cardioactive peptide	42683	15.7612
			FBpp0293592	SIFa	SIFamide	3346202	15.1838
			FBpp0084880	Capa	Capability	43541	15.0734
			FBpp0289411	Trissin	CG14871 gene product from transcript CG14871-RB	41890	14.594
			FBpp0099543	DopEcR	Dopamine/Ecdysteroid receptor	38539	13.8278
			FBpp0073653	rdgB	retinal degeneration B	32340	13.1685
			FBpp0305932	AstA-R1	Allatostatin A receptor 1	44126	12.9169
			FBpp0086052	CCHa1-R	CCHamide-1 receptor	37004	12.605
			FBpp0304653	CG33639	CG33639 gene product from transcript CG33639-RD	32803	12.567
			FBpp0288531	Nplp1	Neuropeptide-like precursor 1	38003	12.1489
			FBpp0309355	Tbh	Tyramine beta hydroxylase	31718	12.093
			FBpp0310845	TyrR	Tyramine receptor	42136	10.8292
			FBpp0085783	5-HT1B	5-hydroxytryptamine (serotonin) receptor 1B	37191	10.75
			FBpp0113007	Gr2a	Gustatory receptor 2a	31093	10.1545
			FBpp0078336	Itp-r83A	Inositol 1,4,5,-tris-phosphate receptor	40664	9.71624
			FBpp0071252	ric8a	CG15797 gene product from transcript CG15797-RB	31874	9.53741
			FBpp0082934	Lgr1	Leucine-rich repeat-containing G protein-coupled receptor 1	42133	9.34348
			FBpp0291142	Oct-TyrR	Octopamine-Tyramine receptor	42452	9.24107
			FBpp0304318	CG31760	CG31760 gene product from transcript CG31760-RC	34642	9.0984
			FBpp0290560	stops	slow termination of phototransduction	43683	8.88021
			FBpp0291804	rdgA	retinal degeneration A	31826	2.02016
	GO:0032101	Regulation of response to external stimulus	FBpp0306863	ninaC	neither inactivation nor afterpotential C	34012	158.547
			FBpp0086196	inaC	inactivation no afterpotential C	36897	134.352
			FBpp0071820	inaD	inactivation no afterpotential D	37629	132.448
			FBpp0080583	Arr1	Arrestin 1	35078	95.4688
			FBpp0076326	Arr2	Arrestin 2	38993	92.9526
			FBpp0290690	norpA	no receptor potential A	31376	68.7285
			FBpp0074717	Gbeta76C	G protein beta-subunit 76C	40148	59.6345
			FBpp0086942	Galphaq	G protein alpha q subunit	36384	41.3064
	GO:0010927	Cellular component assembly involved in morphogenesis	FBpp0291134	up	upheld	32314	114.159
			FBpp0080454	Mhc	Myosin heavy chain	35007	95.2981
			FBpp0082597	Act88F	Actin 88F	41885	94.9275
			FBpp0085756	tn	thin	37190	87.8078
			FBpp0081875	sals	sarcomere length short	41377	59.6173
			FBpp0076322	Prm	Paramyosin	39002	54.5806
			FBpp0072009	l(2)efl	lethal (2) essential for life	37744	49.7058
			FBpp0081133	Mlp84B	Muscle LIM protein at 84B	40849	47.8627
			FBpp0074296	wupA	wings up A	32794	30.4221
			FBpp0306552	bt	bent	43814	28.9407
			FBpp0088688	Mlc2	Myosin light chain 2	43587	21.0492
			FBpp0076693	ndl	nudel	38738	19.3998
			FBpp0070231	DAAM	Dishevelled Associated Activator of Morphogenesis	31075	18.5964
			FBpp0072727	sls	sallimus	44013	17.604
			FBpp0309948	Unc-89	CG33519 gene product from transcript CG33519-RH	3346201	16.863
			FBpp0088530	Zasp66	Z band alternatively spliced PDZ-motif protein 66	38988	16.5195
			FBpp0070267	Scgdelta	Sarcoglycan delta	31129	15.5863
			FBpp0289400	bnl	branchless	42356	14.0153
			FBpp0304922	sls	sallimus	44013	13.0152
			FBpp0089007	Zasp66	Z band alternatively spliced PDZ-motif protein 66	38988	12.8644
			FBpp0309391	tn	thin	37190	12.7513
	GO:0042440	Pigment metabolic process	FBpp0084879	trp	transient receptor potential	43542	144.909
			FBpp0296942	pug	pugilist	41279	133.541
			FBpp0303774	trp	transient receptor potential	43542	123.676
			FBpp0077688	ninaA	neither inactivation nor afterpotential A	33271	115.402
			FBpp0076655	Prat2	Phosphoribosylamidotransferase 2	38753	115.346
			FBpp0306707	Hn	Henna	38871	71.0436
			FBpp0083603	rdhB	retinol dehydrogenase B	42614	58.1372
			FBpp0073242	v	vermilion	32026	41.6735
			FBpp0073538	ade5	CG3989 gene product from transcript CG3989-RB	32228	40.2169
			FBpp0081880	ninaG	CG6728 gene product from transcript CG6728-RB	41369	39.5159
			FBpp0312215	Rab32	CG8024 gene product from transcript CG8024-RD	35940	38.6136
			FBpp0082135	kar	karmoisin	45883	32.2301
			FBpp0076397	CG17352	CUB and LDLa domain	38946	30.6429
			FBpp0070468	w	white	31271	29.2579
			FBpp0291805	rdgA	retinal degeneration A	31826	24.3145
			FBpp0082310	Adgf-D	Adenosine deaminase-related growth factor D	41679	19.8448
			FBpp0082190	yellow-f2	CG8063 gene product from transcript CG8063-RA	41596	18.1055
			FBpp0308722	ade3	adenosine 3	33986	16.0685
			FBpp0072026	bw	brown	37724	12.3842
			FBpp0081743	pug	pugilist	41279	4.80872
			FBpp0291804	rdgA	retinal degeneration A	31826	2.02016
	GO:0009628	Response to abiotic stimulus	FBpp0306863	ninaC	neither inactivation nor afterpotential C	34012	158.547
			FBpp0084879	trp	transient receptor potential	43542	144.909
			FBpp0086196	inaC	inactivation no afterpotential C	36897	134.352
			FBpp0071820	inaD	inactivation no afterpotential D	37629	132.448
			FBpp0303774	trp	transient receptor potential	43542	123.676
			FBpp0083266	ninaE	neither inactivation nor afterpotential E	42367	121.584
			FBpp0078160	laza	lazaro	40468	116.432
			FBpp0077688	ninaA	neither inactivation nor afterpotential A	33271	115.402
			FBpp0309539	Rh5	Rhodopsin 5	34615	110.752
			FBpp0080583	Arr1	Arrestin 1	35078	95.4688
			FBpp0296935	Tm1	Tropomyosin 1	41852	93.2655
			FBpp0076326	Arr2	Arrestin 2	38993	92.9526
			FBpp0083284	Rh3	Rhodopsin 3	42398	90.0546
			FBpp0087422	Hdc	Histidine decarboxylase	36076	89.5203
			FBpp0303053	Ggamma30A	G protein subunit gamma at 30A	45234	74.2286
			FBpp0290690	norpA	no receptor potential A	31376	68.7285
			FBpp0071179	PIP82	CG11219 gene product from transcript CG11219-RA	31791	62.9131
			FBpp0074717	Gbeta76C	G protein beta-subunit 76C	40148	59.6345
			FBpp0082600	Rh6	Rhodopsin 6	41889	58.5591
			FBpp0290876	trpl	transient receptor potential-like	36003	57.5716
			FBpp0072009	l(2)efl	lethal (2) essential for life	37744	49.7058
			FBpp0083198	ort	ora transientless	45910	45.4113
			FBpp0086942	Galphaq	G protein alpha q subunit	36384	41.3064
			FBpp0088910	Gat	GABA transporter	43805	38.7913
			FBpp0083005	gl	glass	42210	35.9516
			FBpp0084396	Pdf	Pigment-dispersing factor	43193	34.6994
			FBpp0110206	Ekar	Eye-enriched kainate receptor	43806	33.1372
			FBpp0070468	w	white	31271	29.2579
			FBpp0291805	rdgA	retinal degeneration A	31826	24.3145
			FBpp0080925	CG9317	Carcinine transporter	35334	21.2972
			FBpp0088902	Tm1	Tropomyosin 1	41852	19.2529
			FBpp0083402	Calx	Na/Ca-exchange protein	42481	17.835
			FBpp0297250	eya	eyes absent	33916	17.7661
			FBpp0290527	CG2022	pasang lhamu	40615	15.523
			FBpp0081538	CG8147	phurba tashi	41135	14.6645
			FBpp0293951	Adar	Adenosine deaminase acting on RNA	31130	14.5559
			FBpp0070457	eIF2B-beta	CG2677 gene product from transcript CG2677-RA	31256	14.0699
			FBpp0073653	rdgB	retinal degeneration B	32340	13.1685
			FBpp0291804	rdgA	retinal degeneration A	31826	2.02016
	GO:0003012	Muscle system process	FBpp0291134	up	upheld	32314	114.159
			FBpp0080454	Mhc	Myosin heavy chain	35007	95.2981
			FBpp0296935	Tm1	Tropomyosin 1	41852	93.2655
			FBpp0085756	tn	thin	37190	87.8078
			FBpp0306667	Ms	Myosuppressin	44324	55.8979
			FBpp0081226	Neurochondrin	CG2330 gene product from transcript CG2330-RA	40796	54.2819
			FBpp0083698	CG6972	CG6972 gene product from transcript CG6972-RB	42684	51.5684
			FBpp0084566	Mlc1	Myosin alkali light chain 1	43323	36.6755
			FBpp0074296	wupA	wings up A	32794	30.4221
			FBpp0088688	Mlc2	Myosin light chain 2	43587	21.0492
			FBpp0088902	Tm1	Tropomyosin 1	41852	19.2529
			FBpp0293114	RyR	Ryanodine receptor	49090	18.8285
			FBpp0079402	Eaat1	Excitatory amino acid transporter 1	34251	14.5249
			FBpp0309391	tn	thin	37190	12.7513
	GO:0044057	Regulation of system process	FBpp0291134	up	upheld	32314	114.159
			FBpp0079297	Acer	Angiotensin-converting enzyme-related	34189	68.0448
			FBpp0306667	Ms	Myosuppressin	44324	55.8979
			FBpp0310066	Proc	Proctolin	250710	38.4801
			FBpp0304259	Alk	Anaplastic lymphoma kinase	53425	31.3994
			FBpp0079821	AstC	Allatostatin C	34537	27.9033
			FBpp0307416	Tk	Tachykinin	41456	20.6501
			FBpp0082386	Crz	Corazonin	41742	19.7027
			FBpp0073261	Ork1	Open rectifier K[+] channel 1	32020	18.2452
			FBpp0084873	TkR99D	Tachykinin-like receptor at 99D	43551	16.0089
			FBpp0307015	CCAP	Crustacean cardioactive peptide	42683	15.7612
			FBpp0079402	Eaat1	Excitatory amino acid transporter 1	34251	14.5249
	GO:0043473	Pigmentation	FBpp0084879	trp	transient receptor potential	43542	144.909
			FBpp0303774	trp	transient receptor potential	43542	123.676
			FBpp0077688	ninaA	neither inactivation nor afterpotential A	33271	115.402
			FBpp0306707	Hn	Henna	38871	71.0436
			FBpp0083603	rdhB	retinol dehydrogenase B	42614	58.1372
			FBpp0073242	v	vermilion	32026	41.6735
			FBpp0081880	ninaG	CG6728 gene product from transcript CG6728-RB	41369	39.5159
			FBpp0312215	Rab32	CG8024 gene product from transcript CG8024-RD	35940	38.6136
			FBpp0082135	kar	karmoisin	45883	32.2301
			FBpp0076397	CG17352	CUB and LDLa domain	38946	30.6429
			FBpp0075193	Notum	CG13076 gene product from transcript CG13076-RA	39751	29.9864
			FBpp0070468	w	white	31271	29.2579
			FBpp0291805	rdgA	retinal degeneration A	31826	24.3145
			FBpp0071270	t	tan	31863	20.5489
			FBpp0082190	yellow-f2	CG8063 gene product from transcript CG8063-RA	41596	18.1055
			FBpp0297250	eya	eyes absent	33916	17.7661
			FBpp0082172	ry	rosy	41605	17.6035
			FBpp0083529	Burs	Bursicon	42560	16.281
			FBpp0072026	bw	brown	37724	12.3842
			FBpp0291804	rdgA	retinal degeneration A	31826	2.02016
	GO:0006730	One-carbon metabolic process	FBpp0311477	CG3011	CG3011 gene product from transcript CG3011-RA	31524	37.6343
			FBpp0073847	Ahcy13	Adenosylhomocysteinase	32471	26.1256
			FBpp0081743	pug	pugilist	41279	4.80872
			FBpp0296942	pug	pugilist	41279	133.541
			FBpp0307737	Nmdmc	NAD-dependent methylenetetrahydrofolate dehydrogenase	47895	28.8744
			FBpp0088445	Sam-S	S-adenosylmethionine Synthetase	48552	24.4173
	GO:0003013	Circulatory system process	FBpp0079297	Acer	Angiotensin-converting enzyme-related	34189	68.0448
			FBpp0306667	Ms	Myosuppressin	44324	55.8979
			FBpp0310066	Proc	Proctolin	250710	38.4801
			FBpp0072124	SERCA	Sarco/endoplasmic reticulum Ca(2+)-ATPase	49297	32.614
			FBpp0074296	wupA	wings up A	32794	30.4221
			FBpp0079821	AstC	Allatostatin C	34537	27.9033
			FBpp0082386	Crz	Corazonin	41742	19.7027
			FBpp0293114	RyR	Ryanodine receptor	49090	18.8285
			FBpp0073261	Ork1	Open rectifier K[+] channel 1	32020	18.2452
			FBpp0307015	CCAP	Crustacean cardioactive peptide	42683	15.7612
			FBpp0070267	Scgdelta	Sarcoglycan delta	31129	15.5863
			FBpp0293450	wry	weary	33361	14.4646
Antennae	GO:0044782	Cilium organization	FBpp0080628	CG15161	CG15161 gene product from transcript CG15161-RA	35114	56.0204
			FBpp0304907	Oseg2	Outer segment 2	38282	47.2327
			FBpp0077738	rempA	reduced mechanoreceptor potential A	33230	46.1052
			FBpp0290395	nompB	no mechanoreceptor potential B	35414	45.7983
			FBpp0082624	CG4525	CG4525 gene product from transcript CG4525-RA	41905	41.4729
			FBpp0082287	CG14367	CG14367 gene product from transcript CG14367-RA	41676	36.8469
			FBpp0288481	Oseg5	Outer segment 5	35349	36.7228
			FBpp0293091	Rootletin	Rootletin	42860	30.2751
			FBpp0087297	BBS4	Bardet-Biedl syndrome 4	36167	28.6624
			FBpp0077718	BBS8	Bardet-Biedl syndrome 8	33217	27.0643
			FBpp0077055	CG17599	CG17599 gene product from transcript CG17599-RA	33142	25.3956
			FBpp0082383	CG3259	CG3259 gene product from transcript CG3259-RA	41739	22.2956
			FBpp0078962	Osm6	Intraflagellar transport 52	33917	22.1689
			FBpp0298338	CG43370	CG43370 gene product from transcript CG43370-RD	36982	19.9766
			FBpp0271926	btv	beethoven	35073	16.4277
			FBpp0112166	CG15923	CG15923 gene product from transcript CG15923-RB	42443	16.1959
			FBpp0304992	cep290	CG13889 gene product from transcript CG13889-RB	38099	14.6819
			FBpp0072679	Oseg4	Outer segment 4	38219	9.97891
			FBpp0307827	Cby	Chibby	42574	9.85218
			FBpp0077218	Che-13	Intraflagellar transport 57	33579	9.72626
			FBpp0289150	CG30441	CG30441 gene product from transcript CG30441-RB	246616	9.5847
			FBpp0289771	CG8116	CG8116 gene product from transcript CG8116-RB	41035	8.68699
	GO:0031503	Protein complex localization	FBpp0080628	CG15161	CG15161 gene product from transcript CG15161-RA	35114	56.0204
			FBpp0304907	Oseg2	Outer segment 2	38282	47.2327
			FBpp0077738	rempA	reduced mechanoreceptor potential A	33230	46.1052
			FBpp0290395	nompB	no mechanoreceptor potential B	35414	45.7983
			FBpp0082383	CG3259	CG3259 gene product from transcript CG3259-RA	41739	22.2956
			FBpp0271926	btv	beethoven	35073	16.4277
			FBpp0072679	Oseg4	Outer segment 4	38219	9.97891
			FBpp0077218	Che-13	Intraflagellar transport 57	33579	9.72626
			FBpp0289150	CG30441	CG30441 gene product from transcript CG30441-RB	246616	9.5847
			FBpp0074520	Cdc42	CG12530 gene product from transcript CG12530-RC	32981	6.54031
			FBpp0302921	aPKC	atypical protein kinase C	47594	6.35339
			FBpp0307812	CG5142	CG5142 gene product from transcript CG5142-RD	34702	4.4077
			FBpp0292487	aPKC	atypical protein kinase C	47594	2.7516
	GO:0007606	Sensory perception of chemical stimulus	FBpp0297995	Obp19a	Odorant-binding protein 19a	33037	56.5026
			FBpp0075687	Obp69a	Odorant-binding protein 69a	39411	53.0202
			FBpp0271900	Ir75a	Ionotropic receptor 75a	39982	50.8471
			FBpp0078305	Obp83a	Odorant-binding protein 83a	40737	48.9093
			FBpp0304756	Ir25a	Ionotropic receptor 25a	33683	48.3931
			FBpp0078304	Obp83b	Odorant-binding protein 83b	40738	45.6929
			FBpp0071781	Obp59a	Odorant-binding protein 59a	37605	42.5399
			FBpp0307914	Ir40a	Ionotropic receptor 40a	35449	41.591
			FBpp0074737	lush	CG8807 gene product from transcript CG8807-RA	40136	41.5291
			FBpp0112105	Orco	Odorant receptor co-receptor	40650	38.2671
			FBpp0079083	Obp28a	Odorant-binding protein 28a	34031	36.8398
			FBpp0087262	Or47b	Odorant receptor 47b	36212	34.6039
			FBpp0072847	Or63a	Odorant receptor 63a	38354	33.0325
			FBpp0081115	Obp84a	Odorant-binding protein 84a	40874	32.662
			FBpp0306056	Snmp1	Sensory neuron membrane protein 1	42514	32.0115
			FBpp0071268	Ir8a	Ionotropic receptor 8a	31867	31.8278
			FBpp0307911	Ir31a	Ionotropic receptor 31a	318912	31.3001
			FBpp0076104	Or67a	Odorant receptor 67a	39109	27.9269
			FBpp0112150	Amt	Ammonium transporter	41841	27.5085
			FBpp0071134	Or7a	Odorant receptor 7a	31750	25.2469
			FBpp0073938	Or13a	Odorant receptor 13a	32562	21.8066
			FBpp0076029	Or67c	Odorant receptor 67c	39189	20.8895
			FBpp0076857	Ir64a	Ionotropic receptor 64a	38616	20.8119
			FBpp0089142	Gr28b	Gustatory receptor 28b	117496	20.4335
			FBpp0307906	Ir92a	Ionotropic receptor 92a	42415	20.3653
			FBpp0111921	Ir21a	Ionotropic receptor 21a	33157	18.5045
			FBpp0075008	Or74a	Odorant receptor 74a	39929	18.1661
			FBpp0077671	Gr21a	Gustatory receptor 21a	33251	17.855
			FBpp0088122	Or43a	Odorant receptor 43a	35644	17.675
			FBpp0079371	Or30a	Odorant receptor 30a	34236	16.725
			FBpp0081361	Or85d	Odorant receptor 85d	41011	16.527
			FBpp0076026	Or67d	Odorant receptor 67d	39191	15.9054
			FBpp0089408	Or46a	Odorant receptor 46a	2768728	15.3866
			FBpp0290423	Snmp2	Sensory neuron membrane protein 2	38868	15.2032
			FBpp0083295	Or92a	Odorant receptor 92a	42425	14.7788
			FBpp0307898	Ir84a	Ionotropic receptor 84a	40891	14.7666
			FBpp0078616	Or82a	Odorant receptor 82a	318778	14.7331
			FBpp0087587	Or45a	Odorant receptor 45a	35958	13.836
			FBpp0071932	Or59a	Odorant receptor 59a	37711	13.1222
			FBpp0081382	Or85c	Odorant receptor 85c	41008	12.9582
			FBpp0084828	Obp99b	Odorant-binding protein 99b	43497	11.4344
			FBpp0082351	Or88a	Odorant receptor 88a	41715	10.8222
			FBpp0308708	ATP8B	ATPase 8B	41469	10.7276
			FBpp0085645	Or56a	Odorant receptor 56a	37269	10.5718
			FBpp0081383	Or85b	Odorant receptor 85b	41007	10.4837
			FBpp0308445	pdm3	pou domain motif 3	35813	10.365
			FBpp0084821	Obp99d	Odorant-binding protein 99d	43496	10.2529
			FBpp0308406	Obp44a	Odorant-binding protein 44a	35789	9.74408
			FBpp0085388	Or42a	Odorant receptor 42a	35514	9.40436
			FBpp0113004	Gr63a	Gustatory receptor 63a	38453	8.98729
			FBpp0085387	Or42b	Odorant receptor 42b	35516	8.84728
			FBpp0086894	Or49b	Odorant receptor 49b	36413	8.56018
			FBpp0074895	CheA75a	Chemosensory protein A 75a	40011	8.09461
			FBpp0077653	Pino	Pinocchio	33288	7.47541
			FBpp0070930	iav	inactive	31621	7.17021
			FBpp0081506	Or85f	Odorant receptor 85f	41119	6.81476
			FBpp0301551	Ir75d	Ionotropic receptor 75d	40065	6.75618
			FBpp0089145	Gr28b	Gustatory receptor 28b	117496	3.53299
	GO:0035218	Leg disc development	FBpp0297169	ss	spineless	41988	56.5961
			FBpp0301973	Sp1	CG1343 gene product from transcript CG1343-RE	31913	56.2628
			FBpp0072285	Dll	Distal-less	37973	28.8672
			FBpp0302039	mid	midline	33770	25.6705
			FBpp0071314	btd	buttonhead	31912	23.7137
			FBpp0305469	bab2	bric a brac 2	44254	23.4266
			FBpp0083491	lbl	ladybird late	42541	18.6002
			FBpp0271862	Sp1	CG1343 gene product from transcript CG1343-RE	31913	16.5385
			FBpp0099878	hth	homothorax	41273	13.6336
			FBpp0077181	bowl	brother of odd with entrails limited	33602	11.2538
			FBpp0309914	H15	CG6604 gene product from transcript CG6604-RA	33769	8.94726
			FBpp0306534	B-H2	BarH2	32723	8.92087
			FBpp0292925	d	dachs	34179	8.88404
			FBpp0074204	B-H1	BarH1	32724	7.06909
			FBpp0310558	hth	homothorax	41273	6.12031
			FBpp0293169	ftz-f1	ftz transcription factor 1	40045	6.11963
			FBpp0292924	d	dachs	34179	5.66663
			FBpp0088319	Dsp1	Dorsal switch protein 1	117294	5.5816
			FBpp0081733	hth	homothorax	41273	0.909594
	GO:0030705	Cytoskeleton-dependent intracellular transport	FBpp0080628	CG15161	CG15161 gene product from transcript CG15161-RA	35114	56.0204
			FBpp0304907	Oseg2	Outer segment 2	38282	47.2327
			FBpp0077738	rempA	reduced mechanoreceptor potential A	33230	46.1052
			FBpp0290395	nompB	no mechanoreceptor potential B	35414	45.7983
			FBpp0082383	CG3259	CG3259 gene product from transcript CG3259-RA	41739	22.2956
			FBpp0271926	btv	beethoven	35073	16.4277
			FBpp0072679	Oseg4	Outer segment 4	38219	9.97891
			FBpp0077218	Che-13	Intraflagellar transport 57	33579	9.72626
			FBpp0289150	CG30441	CG30441 gene product from transcript CG30441-RB	246616	9.5847
			FBpp0311908	Lsd-2	Lipid storage droplet-2	32437	8.71846
			FBpp0078827	stai	stathmin	33863	7.02117
	GO:0030031	Cell projection assembly	FBpp0080628	CG15161	CG15161 gene product from transcript CG15161-RA	35114	56.0204
			FBpp0304907	Oseg2	Outer segment 2	38282	47.2327
			FBpp0077738	rempA	reduced mechanoreceptor potential A	33230	46.1052
			FBpp0290395	nompB	no mechanoreceptor potential B	35414	45.7983
			FBpp0082624	CG4525	CG4525 gene product from transcript CG4525-RA	41905	41.4729
			FBpp0082287	CG14367	CG14367 gene product from transcript CG14367-RA	41676	36.8469
			FBpp0288481	Oseg5	Outer segment 5	35349	36.7228
			FBpp0087297	BBS4	Bardet-Biedl syndrome 4	36167	28.6624
			FBpp0077718	BBS8	Bardet-Biedl syndrome 8	33217	27.0643
			FBpp0077055	CG17599	CG17599 gene product from transcript CG17599-RA	33142	25.3956
			FBpp0082383	CG3259	CG3259 gene product from transcript CG3259-RA	41739	22.2956
			FBpp0078962	Osm6	Intraflagellar transport 52	33917	22.1689
			FBpp0298338	CG43370	CG43370 gene product from transcript CG43370-RD	36982	19.9766
			FBpp0112166	CG15923	CG15923 gene product from transcript CG15923-RB	42443	16.1959
			FBpp0304992	cep290	CG13889 gene product from transcript CG13889-RB	38099	14.6819
			FBpp0072679	Oseg4	Outer segment 4	38219	9.97891
			FBpp0307827	Cby	Chibby	42574	9.85218
			FBpp0077218	Che-13	Intraflagellar transport 57	33579	9.72626
			FBpp0289150	CG30441	CG30441 gene product from transcript CG30441-RB	246616	9.5847
			FBpp0075945	CG32082	CG32082 gene product from transcript CG32082-RA	39258	8.87405
			FBpp0289771	CG8116	CG8116 gene product from transcript CG8116-RB	41035	8.68699
			FBpp0290881	Pvf1	PDGF- and VEGF-related factor 1	32876	7.99795
			FBpp0302017	Myo10A	Myosin 10A	32028	7.91971
			FBpp0074520	Cdc42	CG12530 gene product from transcript CG12530-RC	32981	6.54031
			FBpp0302921	aPKC	atypical protein kinase C	47594	6.35339
			FBpp0288392	Kap3	Kinesin associated protein 3	32071	5.56952
			FBpp0302981	SCAR	CG4636 gene product from transcript CG4636-RD	34519	4.82865
			FBpp0310322	baz	bazooka	32703	4.74531
			FBpp0075628	Zmynd10	ZMYND10 homolog	39481	4.43171
			FBpp0082599	B9d1	CG14870 gene product from transcript CG14870-RA	41888	4.41821
			FBpp0307812	CG5142	CG5142 gene product from transcript CG5142-RD	34702	4.4077
			FBpp0076621	BBS1	Bardet-Biedl syndrome 1	38780	4.26597
			FBpp0084174	ssh	slingshot	42986	4.07953
			FBpp0099828	unc	uncoordinated	33093	3.66729
			FBpp0085689	Oseg6	Outer segment 6	37245	3.62495
			FBpp0292487	aPKC	atypical protein kinase C	47594	2.7516
			FBpp0309844	Kap3	Kinesin associated protein 3	32071	2.07934
	GO:0031099	Regeneration	FBpp0112140	NijC	Ninjurin C	41568	43.04
			FBpp0271771	Mmp1	Matrix metalloproteinase 1	37949	27.8934
			FBpp0303965	NijA	Ninjurin A	39215	13.984
			FBpp0288927	bun	bunched	34665	6.02008
			FBpp0288932	bun	bunched	34665	2.89976
			FBpp0288933	bun	bunched	34665	0.102238
*Geneset Enrichment Analysis (GSEA)

## Sheet: GO Cellular Component
Table S2. Gene ontology cellular components differentially of expressed* between G. m. morsitans antennae and head transcriptomes
Tissue	Process ID	Summery Description	FlyBase ID	Gene Symbol	Gene Name	Entrez Gene	Enrichment Score
Head	GO:0019898	Extrinsic component of membrane	FBpp0306863	ninaC	neither inactivation nor afterpotential C	34012	158.547
			FBpp0084879	trp	transient receptor potential	43542	144.909
			FBpp0086196	inaC	inactivation no afterpotential C	36897	134.352
			FBpp0071820	inaD	inactivation no afterpotential D	37629	132.448
			FBpp0303774	trp	transient receptor potential	43542	123.676
			FBpp0083266	ninaE	neither inactivation nor afterpotential E	42367	121.584
			FBpp0303053	Ggamma30A	G protein subunit gamma at 30A	45234	74.2286
			FBpp0290690	norpA	no receptor potential A	31376	68.7285
			FBpp0074717	Gbeta76C	G protein beta-subunit 76C	40148	59.6345
			FBpp0290876	trpl	transient receptor potential-like	36003	57.5716
			FBpp0086942	Galphaq	G protein alpha q subunit	36384	41.3064
			FBpp0070844	vanin-like	CG32754 gene product from transcript CG32754-RA	31551	20.8341
	GO:0016028	Rhabdomere	FBpp0306863	ninaC	neither inactivation nor afterpotential C	34012	158.547
			FBpp0084879	trp	transient receptor potential	43542	144.909
			FBpp0086196	inaC	inactivation no afterpotential C	36897	134.352
			FBpp0071820	inaD	inactivation no afterpotential D	37629	132.448
			FBpp0303774	trp	transient receptor potential	43542	123.676
			FBpp0083266	ninaE	neither inactivation nor afterpotential E	42367	121.584
			FBpp0077688	ninaA	neither inactivation nor afterpotential A	33271	115.402
			FBpp0309539	Rh5	Rhodopsin 5	34615	110.752
			FBpp0289868	CG42508	exit protein of rhodopsin and TRP B	8673993	108.685
			FBpp0080583	Arr1	Arrestin 1	35078	95.4688
			FBpp0076326	Arr2	Arrestin 2	38993	92.9526
			FBpp0303053	Ggamma30A	G protein subunit gamma at 30A	45234	74.2286
			FBpp0085139	chp	chaoptin	43690	71.0741
			FBpp0290690	norpA	no receptor potential A	31376	68.7285
			FBpp0074717	Gbeta76C	G protein beta-subunit 76C	40148	59.6345
			FBpp0082600	Rh6	Rhodopsin 6	41889	58.5591
			FBpp0290876	trpl	transient receptor potential-like	36003	57.5716
			FBpp0086942	Galphaq	G protein alpha q subunit	36384	41.3064
	GO:0043292	Contractile fiber	FBpp0291134	up	upheld	32314	114.159
			FBpp0080454	Mhc	Myosin heavy chain	35007	95.2981
			FBpp0296935	Tm1	Tropomyosin 1	41852	93.2655
			FBpp0297599	Mf	Myofilin	41824	87.9103
			FBpp0085756	tn	thin	37190	87.8078
			FBpp0081875	sals	sarcomere length short	41377	59.6173
			FBpp0076322	Prm	Paramyosin	39002	54.5806
			FBpp0072009	l(2)efl	lethal (2) essential for life	37744	49.7058
			FBpp0081133	Mlp84B	Muscle LIM protein at 84B	40849	47.8627
			FBpp0084566	Mlc1	Myosin alkali light chain 1	43323	36.6755
			FBpp0074296	wupA	wings up A	32794	30.4221
			FBpp0306552	bt	bent	43814	28.9407
			FBpp0088688	Mlc2	Myosin light chain 2	43587	21.0492
			FBpp0088902	Tm1	Tropomyosin 1	41852	19.2529
			FBpp0293114	RyR	Ryanodine receptor	49090	18.8285
			FBpp0070231	DAAM	Dishevelled Associated Activator of Morphogenesis	31075	18.5964
			FBpp0072727	sls	sallimus	44013	17.604
			FBpp0309948	Unc-89	CG33519 gene product from transcript CG33519-RH	3346201	16.863
			FBpp0088530	Zasp66	Z band alternatively spliced PDZ-motif protein 66	38988	16.5195
			FBpp0070267	Scgdelta	Sarcoglycan delta	31129	15.5863
			FBpp0300430	CG1674	CG1674 gene product from transcript CG1674-RB	43780	14.9771
			FBpp0304922	sls	sallimus	44013	13.0152
			FBpp0089007	Zasp66	Z band alternatively spliced PDZ-motif protein 66	38988	12.8644
			FBpp0309391	tn	thin	37190	12.7513
	GO:0015629	Actin cytoskeleton	FBpp0306863	ninaC	neither inactivation nor afterpotential C	34012	158.547
			FBpp0291134	up	upheld	32314	114.159
			FBpp0082254	Act87E	Actin 87E	48632	106.521
			FBpp0080454	Mhc	Myosin heavy chain	35007	95.2981
			FBpp0082597	Act88F	Actin 88F	41885	94.9275
			FBpp0296935	Tm1	Tropomyosin 1	41852	93.2655
			FBpp0081875	sals	sarcomere length short	41377	59.6173
			FBpp0076322	Prm	Paramyosin	39002	54.5806
			FBpp0081133	Mlp84B	Muscle LIM protein at 84B	40849	47.8627
			FBpp0084566	Mlc1	Myosin alkali light chain 1	43323	36.6755
			FBpp0071448	Act57B	Actin 57B	37368	31.7389
			FBpp0074296	wupA	wings up A	32794	30.4221
			FBpp0088688	Mlc2	Myosin light chain 2	43587	21.0492
			FBpp0088902	Tm1	Tropomyosin 1	41852	19.2529
			FBpp0070231	DAAM	Dishevelled Associated Activator of Morphogenesis	31075	18.5964
			FBpp0072727	sls	sallimus	44013	17.604
			FBpp0070369	CG3630	CG3630 gene product from transcript CG3630-RD	31189	17.1549
			FBpp0300430	CG1674	CG1674 gene product from transcript CG1674-RB	43780	14.9771
			FBpp0078607	Gel	Gelsolin	46008	13.4903
			FBpp0304922	sls	sallimus	44013	13.0152
	GO:0098796	Membrane protein complex	FBpp0306863	ninaC	neither inactivation nor afterpotential C	34012	158.547
			FBpp0084879	trp	transient receptor potential	43542	144.909
			FBpp0086196	inaC	inactivation no afterpotential C	36897	134.352
			FBpp0071820	inaD	inactivation no afterpotential D	37629	132.448
			FBpp0303774	trp	transient receptor potential	43542	123.676
			FBpp0083266	ninaE	neither inactivation nor afterpotential E	42367	121.584
			FBpp0303053	Ggamma30A	G protein subunit gamma at 30A	45234	74.2286
			FBpp0290690	norpA	no receptor potential A	31376	68.7285
			FBpp0074717	Gbeta76C	G protein beta-subunit 76C	40148	59.6345
			FBpp0290876	trpl	transient receptor potential-like	36003	57.5716
			FBpp0086942	Galphaq	G protein alpha q subunit	36384	41.3064
	GO:0098858	Actin-based cell projection	FBpp0084879	trp	transient receptor potential	43542	144.909
			FBpp0303774	trp	transient receptor potential	43542	123.676
			FBpp0085139	chp	chaoptin	43690	71.0741
			FBpp0290876	trpl	transient receptor potential-like	36003	57.5716
			FBpp0084323	boss	bride of sevenless	43146	23.2652
	GO:0031984	Organelle subcompartment	FBpp0083266	ninaE	neither inactivation nor afterpotential E	42367	121.584
			FBpp0289868	CG42508	exit protein of rhodopsin and TRP B	8673993	108.685
			FBpp0076326	Arr2	Arrestin 2	38993	92.9526
			FBpp0312215	Rab32	CG8024 gene product from transcript CG8024-RD	35940	38.6136
			FBpp0099836	Mgat2	CG7921 gene product from transcript CG7921-RB	43563	16.0766
			FBpp0073653	rdgB	retinal degeneration B	32340	13.1685
			FBpp0089179	Pi4KIIalpha	CG2929 gene product from transcript CG2929-RC	40670	9.09362
			FBpp0099799	pgant2	polypeptide GalNAc transferase 2	33556	8.48723
			FBpp0305521	comt	comatose	47091	7.38444
			FBpp0306759	Mgat2	CG7921 gene product from transcript CG7921-RB	43563	2.23145
Antennae	GO:0005929	Cilium	FBpp0080628	CG15161	CG15161 gene product from transcript CG15161-RA	35114	56.0204
			FBpp0304756	Ir25a	Ionotropic receptor 25a	33683	48.3931
			FBpp0304907	Oseg2	Outer segment 2	38282	47.2327
			FBpp0077738	rempA	reduced mechanoreceptor potential A	33230	46.1052
			FBpp0290395	nompB	no mechanoreceptor potential B	35414	45.7983
			FBpp0082624	CG4525	CG4525 gene product from transcript CG4525-RA	41905	41.4729
			FBpp0112105	Orco	Odorant receptor co-receptor	40650	38.2671
			FBpp0084112	niki	nimA-like kinase	42959	38.2351
			FBpp0288481	Oseg5	Outer segment 5	35349	36.7228
			FBpp0306056	Snmp1	Sensory neuron membrane protein 1	42514	32.0115
			FBpp0293091	Rootletin	Rootletin	42860	30.2751
			FBpp0087297	BBS4	Bardet-Biedl syndrome 4	36167	28.6624
			FBpp0077718	BBS8	Bardet-Biedl syndrome 8	33217	27.0643
			FBpp0077055	CG17599	CG17599 gene product from transcript CG17599-RA	33142	25.3956
			FBpp0078727	CG14020	CG14020 gene product from transcript CG14020-RA	33771	25.2085
			FBpp0082383	CG3259	CG3259 gene product from transcript CG3259-RA	41739	22.2956
			FBpp0078962	Osm6	Intraflagellar transport 52	33917	22.1689
			FBpp0292197	B9d2	CG42730 gene product from transcript CG42730-RA	10178891	21.3956
			FBpp0289289	nompC	no mechanoreceptor potential C	33768	18.5217
			FBpp0071450	CG9313	CG9313 gene product from transcript CG9313-RC	37374	17.5364
			FBpp0271926	btv	beethoven	35073	16.4277
			FBpp0112166	CG15923	CG15923 gene product from transcript CG15923-RB	42443	16.1959
			FBpp0076026	Or67d	Odorant receptor 67d	39191	15.9054
			FBpp0304992	cep290	CG13889 gene product from transcript CG13889-RB	38099	14.6819
			FBpp0308708	ATP8B	ATPase 8B	41469	10.7276
			FBpp0072679	Oseg4	Outer segment 4	38219	9.97891
			FBpp0307827	Cby	Chibby	42574	9.85218
			FBpp0077218	Che-13	Intraflagellar transport 57	33579	9.72626
			FBpp0289150	CG30441	CG30441 gene product from transcript CG30441-RB	246616	9.5847
			FBpp0289771	CG8116	CG8116 gene product from transcript CG8116-RB	41035	8.68699
	GO:0031252	Cell leading edge	FBpp0112105	Orco	Odorant receptor co-receptor	40650	38.2671
			FBpp0087262	Or47b	Odorant receptor 47b	36212	34.6039
			FBpp0072847	Or63a	Odorant receptor 63a	38354	33.0325
			FBpp0071268	Ir8a	Ionotropic receptor 8a	31867	31.8278
			FBpp0076104	Or67a	Odorant receptor 67a	39109	27.9269
			FBpp0071134	Or7a	Odorant receptor 7a	31750	25.2469
			FBpp0073938	Or13a	Odorant receptor 13a	32562	21.8066
			FBpp0076029	Or67c	Odorant receptor 67c	39189	20.8895
			FBpp0076857	Ir64a	Ionotropic receptor 64a	38616	20.8119
			FBpp0075008	Or74a	Odorant receptor 74a	39929	18.1661
			FBpp0088122	Or43a	Odorant receptor 43a	35644	17.675
			FBpp0079371	Or30a	Odorant receptor 30a	34236	16.725
			FBpp0081361	Or85d	Odorant receptor 85d	41011	16.527
			FBpp0076026	Or67d	Odorant receptor 67d	39191	15.9054
			FBpp0089408	Or46a	Odorant receptor 46a	2768728	15.3866
			FBpp0083295	Or92a	Odorant receptor 92a	42425	14.7788
			FBpp0078616	Or82a	Odorant receptor 82a	318778	14.7331
			FBpp0087587	Or45a	Odorant receptor 45a	35958	13.836
			FBpp0071932	Or59a	Odorant receptor 59a	37711	13.1222
			FBpp0081382	Or85c	Odorant receptor 85c	41008	12.9582
			FBpp0082351	Or88a	Odorant receptor 88a	41715	10.8222
			FBpp0085645	Or56a	Odorant receptor 56a	37269	10.5718
			FBpp0081383	Or85b	Odorant receptor 85b	41007	10.4837
			FBpp0085388	Or42a	Odorant receptor 42a	35514	9.40436
			FBpp0085387	Or42b	Odorant receptor 42b	35516	8.84728
			FBpp0086894	Or49b	Odorant receptor 49b	36413	8.56018
			FBpp0082763	Pak3	CG14895 gene product from transcript CG14895-RD	41995	7.24932
			FBpp0081506	Or85f	Odorant receptor 85f	41119	6.81476
	GO:0005815	Microtubule organizing center	FBpp0080628	CG15161	CG15161 gene product from transcript CG15161-RA	35114	56.0204
			FBpp0304907	Oseg2	Outer segment 2	38282	47.2327
			FBpp0077738	rempA	reduced mechanoreceptor potential A	33230	46.1052
			FBpp0288481	Oseg5	Outer segment 5	35349	36.7228
			FBpp0087297	BBS4	Bardet-Biedl syndrome 4	36167	28.6624
			FBpp0077055	CG17599	CG17599 gene product from transcript CG17599-RA	33142	25.3956
			FBpp0082383	CG3259	CG3259 gene product from transcript CG3259-RA	41739	22.2956
			FBpp0082435	CG7886	CG7886 gene product from transcript CG7886-RA	41775	12.0968
			FBpp0307827	Cby	Chibby	42574	9.85
			FBpp0077218	Che-13	Intraflagellar transport 57	33579	9.72626
			FBpp0289150	CG30441	CG30441 gene product from transcript CG30441-RB	246616	9.5847
			FBpp0296980	CG43163	CG43163 gene product from transcript CG43163-RC	38966	6.89661
			FBpp0079410	CG3769	CG3769 gene product from transcript CG3769-RA	34262	6.33409
			FBpp0308518	CG13366	CG13366 gene product from transcript CG13366-RG	31004	6.28463
			FBpp0073299	Dlic	Dynein light intermediate chain	32057	5.48118
			FBpp0082989	14-3-3epsilon	CG31196 gene product from transcript CG31196-RD	42186	5.20529
			FBpp0311441	CG45105	CG45105 gene product from transcript CG45105-RC	41932	5.0262
			FBpp0100112	Cp110	Centriolar coiled coil protein 110kDa	33136	4.44039
			FBpp0076621	BBS1	Bardet-Biedl syndrome 1	38780	4.26597
			FBpp0290545	cdc14	cell division cycle 14	34067	4.11154
*Geneset Enrichment Analysis (GSEA)

## Sheet: GO Molecular Function 
Table S2. Gene ontology molecular functions differentially of expressed* between G. m. morsitans antennae and head transcriptomes
Tissue	Process ID	Summery Description	FlyBase ID	Gene Symbol	Gene Name	Entrez Gene	Enrichment Score
Head	GO:0005516	calmodulin binding	FBpp0306863	ninaC	neither inactivation nor afterpotential C	34012	158.547
			FBpp0084879	trp	transient receptor potential	43542	144.909
			FBpp0071820	inaD	inactivation no afterpotential D	37629	132.448
			FBpp0303774	trp	transient receptor potential	43542	123.676
			FBpp0080454	Mhc	Myosin heavy chain	35007	95.2981
			FBpp0306613	CanA1	Calcineurin A1	43670	75.2784
			FBpp0290876	trpl	transient receptor potential-like	36003	57.5716
Antennae	GO:0005549	odorant binding	FBpp0297995	Obp19a	Odorant-binding protein 19a	33037	56.5026
			FBpp0075687	Obp69a	Odorant-binding protein 69a	39411	53.0202
			FBpp0078305	Obp83a	Odorant-binding protein 83a	40737	48.9093
			FBpp0078304	Obp83b	Odorant-binding protein 83b	40738	45.6929
			FBpp0071781	Obp59a	Odorant-binding protein 59a	37605	42.5399
			FBpp0074737	lush	CG8807 gene product from transcript CG8807-RA	40136	41.5291
			FBpp0112105	Orco	Odorant receptor co-receptor	40650	38.2671
			FBpp0079083	Obp28a	Odorant-binding protein 28a	34031	36.8398
			FBpp0087262	Or47b	Odorant receptor 47b	36212	34.6039
			FBpp0072847	Or63a	Odorant receptor 63a	38354	33.0325
			FBpp0081115	Obp84a	Odorant-binding protein 84a	40874	32.662
			FBpp0076104	Or67a	Odorant receptor 67a	39109	27.9269
			FBpp0071134	Or7a	Odorant receptor 7a	31750	25.2469
			FBpp0073938	Or13a	Odorant receptor 13a	32562	21.8066
			FBpp0076029	Or67c	Odorant receptor 67c	39189	20.8895
			FBpp0075008	Or74a	Odorant receptor 74a	39929	18.1661
			FBpp0088122	Or43a	Odorant receptor 43a	35644	17.675
			FBpp0079371	Or30a	Odorant receptor 30a	34236	16.725
			FBpp0081361	Or85d	Odorant receptor 85d	41011	16.527
			FBpp0076026	Or67d	Odorant receptor 67d	39191	15.9054
			FBpp0089408	Or46a	Odorant receptor 46a	2768728	15.3866
			FBpp0083295	Or92a	Odorant receptor 92a	42425	14.7788
			FBpp0078616	Or82a	Odorant receptor 82a	318778	14.7331
			FBpp0087587	Or45a	Odorant receptor 45a	35958	13.836
			FBpp0071932	Or59a	Odorant receptor 59a	37711	13.1222
			FBpp0081382	Or85c	Odorant receptor 85c	41008	12.9582
			FBpp0084828	Obp99b	Odorant-binding protein 99b	43497	11.4344
			FBpp0082351	Or88a	Odorant receptor 88a	41715	10.8222
			FBpp0085645	Or56a	Odorant receptor 56a	37269	10.5718
			FBpp0081383	Or85b	Odorant receptor 85b	41007	10.4837
			FBpp0084821	Obp99d	Odorant-binding protein 99d	43496	10.2529
			FBpp0308406	Obp44a	Odorant-binding protein 44a	35789	9.74408
			FBpp0085388	Or42a	Odorant receptor 42a	35514	9.40436
			FBpp0085387	Or42b	Odorant receptor 42b	35516	8.84728
			FBpp0086894	Or49b	Odorant receptor 49b	36413	8.56018
*Geneset Enrichment Analysis (GSEA)

## Sheet: KEGG
Table S2. Kyoto Encyclopedia of Genes and Genomes pathway differentially of expressed* between G. m. morsitans antennae and head transcriptomes
Tissue	Process ID	Summery Description	FlyBase ID	Gene Symbol	Gene Name	Entrez Gene	Enrichment Score
Head	dme04745	Phototransduction - fly - Drosophila melanogaster (fruit fly)	FBpp0306863	ninaC	neither inactivation nor afterpotential C	34012	158.547
			FBpp0084879	trp	transient receptor potential	43542	144.909
			FBpp0086196	inaC	inactivation no afterpotential C	36897	134.352
			FBpp0071820	inaD	inactivation no afterpotential D	37629	132.448
			FBpp0303774	trp	transient receptor potential	43542	123.676
			FBpp0083266	ninaE	neither inactivation nor afterpotential E	42367	121.584
			FBpp0082254	Act87E	Actin 87E	48632	106.5
			FBpp0082597	Act88F	Actin 88F	41885	94.9275
			FBpp0076326	Arr2	Arrestin 2	38993	92.9526
			FBpp0303053	Ggamma30A	G protein subunit gamma at 30A	45234	74.2286
			FBpp0290690	norpA	no receptor potential A	31376	68.7285
			FBpp0074717	Gbeta76C	G protein beta-subunit 76C	40148	59.6345
			FBpp0290876	trpl	transient receptor potential-like	36003	57.5716
			FBpp0086942	Galphaq	G protein alpha q subunit	36384	41.3064
			FBpp0071448	Act57B	Actin 57B	37368	31.7389
*Geneset Enrichment Analysis (GSEA)

## Sheet: Panther
Table S2. Panther pathways differentially of expressed* between G. m. morsitans antennae and head transcriptomes
Tissue	Process ID	Summery Description	FlyBase ID	Gene Symbol	Gene Name	Entrez Gene	Enrichment Score
Head	ID:P00057	Wnt signaling pathway	FBpp0086196	inaC	inactivation no afterpotential C	36897	134.352
			FBpp0080583	Arr1	Arrestin 1	35078	95.4688
			FBpp0076326	Arr2	Arrestin 2	38993	92.9526
			FBpp0306613	CanA1	Calcineurin A1	43670	75.2784
			FBpp0303053	Ggamma30A	G protein subunit gamma at 30A	45234	74.2286
			FBpp0290690	norpA	no receptor potential A	31376	68.7285
			FBpp0074717	Gbeta76C	G protein beta-subunit 76C	40148	59.6345
			FBpp0086942	Galphaq	G protein alpha q subunit	36384	41.3064
	ID:P00044	Nicotinic acetylcholine receptor signaling pathway	FBpp0306863	ninaC	neither inactivation nor afterpotential C	34012	158.547
			FBpp0082254	Act87E	Actin 87E	48632	106.521
			FBpp0080454	Mhc	Myosin heavy chain	35007	95.2981
			FBpp0082597	Act88F	Actin 88F	41885	94.9275
			FBpp0073155	nAChRbeta1	nicotinic Acetylcholine Receptor beta1	38545	91.9462
			FBpp0071448	Act57B	Actin 57B	37368	31.7389
			FBpp0070231	DAAM	Dishevelled Associated Activator of Morphogenesis	31075	18.5964
			FBpp0110435	Snap25	Synaptosomal-associated protein 25kDa	3355084	15.2186
			FBpp0084061	nAChRbeta2	nicotinic Acetylcholine Receptor beta2	42920	14.2373
	ID:P00031	Inflammation mediated by chemokine and cytokine signaling pathway	FBpp0306863	ninaC	neither inactivation nor afterpotential C	34012	158.547
			FBpp0082254	Act87E	Actin 87E	48632	106.521
			FBpp0082597	Act88F	Actin 88F	41885	94.9275
			FBpp0290690	norpA	no receptor potential A	31376	68.7285
			FBpp0071448	Act57B	Actin 57B	37368	31.7389
	ID:P00016	Cytoskeletal regulation by Rho GTPase	FBpp0306863	ninaC	neither inactivation nor afterpotential C	34012	158.547
			FBpp0082254	Act87E	Actin 87E	48632	106.521
			FBpp0082597	Act88F	Actin 88F	41885	94.9275
			FBpp0071448	Act57B	Actin 57B	37368	31.7389
	ID:P00012	Cadherin signaling pathway	FBpp0082254	Act87E	Actin 87E	48632	106.521
			FBpp0082597	Act88F	Actin 88F	41885	94.9275
			FBpp0071448	Act57B	Actin 57B	37368	31.7389
	ID:P00004	Alzheimer disease-presenilin pathway	FBpp0084879	trp	transient receptor potential	43542	144.909
			FBpp0303774	trp	transient receptor potential	43542	123.676
			FBpp0082254	Act87E	Actin 87E	48632	106.521
			FBpp0082597	Act88F	Actin 88F	41885	94.9275
			FBpp0290876	trpl	transient receptor potential-like	36003	57.5716
			FBpp0071448	Act57B	Actin 57B	37368	31.7389
	ID:P04374	5HT2 type receptor mediated signaling pathway	FBpp0086196	inaC	inactivation no afterpotential C	36897	134.352
			FBpp0290690	norpA	no receptor potential A	31376	68.7285
			FBpp0074717	Gbeta76C	G protein beta-subunit 76C	40148	59.6345
			FBpp0086942	Galphaq	G protein alpha q subunit	36384	41.3064
			FBpp0110435	Snap25	Synaptosomal-associated protein 25kDa	3355084	15.2186
			FBpp0085783	5-HT1B	5-hydroxytryptamine (serotonin) receptor 1B	37191	10.75
			FBpp0304291	Pkc53E	Protein C kinase 53E	48311	9.07623
	ID:P00028	Heterotrimeric G-protein signaling pathway-rod outer segment phototransduction	FBpp0083266	ninaE	neither inactivation nor afterpotential E	42367	121.584
			FBpp0074717	Gbeta76C	G protein beta-subunit 76C	40148	59.6345
			FBpp0082600	Rh6	Rhodopsin 6	41889	58.5591
	ID:P00042	Muscarinic acetylcholine receptor 1 and 3 signaling pathway	FBpp0086196	inaC	inactivation no afterpotential C	36897	134.352
			FBpp0290690	norpA	no receptor potential A	31376	68.7285
			FBpp0074717	Gbeta76C	G protein beta-subunit 76C	40148	59.6345
			FBpp0086942	Galphaq	G protein alpha q subunit	36384	41.3064
			FBpp0110435	Snap25	Synaptosomal-associated protein 25kDa	3355084	15.2186
			FBpp0078336	Itp-r83A	Inositol 1,4,5,-tris-phosphate receptor	40664	9.71624
			FBpp0304291	Pkc53E	Protein C kinase 53E	48311	9
*Geneset Enrichment Analysis (GSEA)

## Sheet: Reactome
Table S2. Reactome pathways differentially of expressed* between G. m. morsitans antennae and head transcriptomes
Tissue	Process ID	Summery Description	FlyBase ID	Gene Symbol	Gene Name	Entrez Gene	Enrichment Score
Head	R-DME-1852241	Organelle biogenesis and maintenance	FBpp0083266	ninaE	neither inactivation nor afterpotential E	42367	121.584
			FBpp0309539	Rh5	Rhodopsin 5	34615	110.752
			FBpp0083284	Rh3	Rhodopsin 3	42398	90.0546
			FBpp0082600	Rh6	Rhodopsin 6	41889	58.5591
	R-DME-5617833	Cilium Assembly	FBpp0083266	ninaE	neither inactivation nor afterpotential E	42367	121.584
			FBpp0309539	Rh5	Rhodopsin 5	34615	110.752
			FBpp0083284	Rh3	Rhodopsin 3	42398	90.0546
			FBpp0082600	Rh6	Rhodopsin 6	41889	58.5591
	R-DME-5620920	Cargo trafficking to the periciliary membrane	FBpp0083266	ninaE	neither inactivation nor afterpotential E	42367	121.584
			FBpp0309539	Rh5	Rhodopsin 5	34615	110.752
			FBpp0083284	Rh3	Rhodopsin 3	42398	90.0546
			FBpp0082600	Rh6	Rhodopsin 6	41889	58.5591
	R-DME-76002	Platelet activation, signaling and aggregation	FBpp0086196	inaC	inactivation no afterpotential C	36897	134.352
			FBpp0080583	Arr1	Arrestin 1	35078	95.4688
			FBpp0076326	Arr2	Arrestin 2	38993	92.9526
			FBpp0086858	Mp20	Muscle protein 20	36468	53.8078
			FBpp0086942	Galphaq	G protein alpha q subunit	36384	41.3064
			FBpp0291805	rdgA	retinal degeneration A	31826	24.3145
			FBpp0073715	yl	yolkless	32367	14.3271
			FBpp0078336	Itp-r83A	Inositol 1,4,5,-tris-phosphate receptor	40664	9.71624
			FBpp0304291	Pkc53E	Protein C kinase 53E	48311	9.07623
			FBpp0291804	rdgA	retinal degeneration A	31826	2.02016
	R-DME-2187338	Visual phototransduction	FBpp0083266	ninaE	neither inactivation nor afterpotential E	42367	121.584
			FBpp0309539	Rh5	Rhodopsin 5	34615	110.752
			FBpp0080583	Arr1	Arrestin 1	35078	95.4688
			FBpp0076326	Arr2	Arrestin 2	38993	92.9526
			FBpp0083284	Rh3	Rhodopsin 3	42398	90.0546
			FBpp0082600	Rh6	Rhodopsin 6	41889	58.5591
	R-DME-2514856	The phototransduction cascade	FBpp0083266	ninaE	neither inactivation nor afterpotential E	42367	121.584
			FBpp0309539	Rh5	Rhodopsin 5	34615	110.752
			FBpp0080583	Arr1	Arrestin 1	35078	95.4688
			FBpp0076326	Arr2	Arrestin 2	38993	92.9526
			FBpp0083284	Rh3	Rhodopsin 3	42398	90.0546
			FBpp0082600	Rh6	Rhodopsin 6	41889	58.5591
	R-DME-5620916	VxPx cargo-targeting to cilium	FBpp0083266	ninaE	neither inactivation nor afterpotential E	42367	121.584
			FBpp0309539	Rh5	Rhodopsin 5	34615	110.752
			FBpp0083284	Rh3	Rhodopsin 3	42398	90.0546
			FBpp0082600	Rh6	Rhodopsin 6	41889	58.5591
	R-DME-71291	Metabolism of amino acids and derivatives	FBpp0087422	Hdc	Histidine decarboxylase	36076	89.5203
			FBpp0079790	hgo	homogentisate 1,2-dioxygenase	34552	81.0029
			FBpp0306707	Hn	Henna	38871	71.0436
			FBpp0073242	v	vermilion	32026	41.6735
			FBpp0073847	Ahcy13	Adenosylhomocysteinase	32471	26.1256
			FBpp0088445	Sam-S	S-adenosylmethionine Synthetase	48552	24.4173
			FBpp0078066	ppl	pumpless	40349	22.408
			FBpp0074729	Oat	Ornithine aminotransferase precursor	40145	20.4834
			FBpp0085117	CG1544	CG1544 gene product from transcript CG1544-RA	43689	13.3307
			FBpp0309355	Tbh	Tyramine beta hydroxylase	31718	12.093
			FBpp0085170	CG11334	CG11334 gene product from transcript CG11334-RA	43713	10.7787
			FBpp0076185	aay	astray	39085	10.0828
			FBpp0304248	ND-ACP	NADH dehydrogenase (ubiquinone) acyl carrier protein	38154	9.48195
			FBpp0084759	CG11899	CG11899 gene product from transcript CG11899-RA	46391	8.81645
			FBpp0292854	CG15093	CG15093 gene product from transcript CG15093-RB	37166	7.39466
			FBpp0087121	Oda	Ornithine decarboxylase antizyme	36307	6.52659
			FBpp0070088	CG17896	CG17896 gene product from transcript CG17896-RB	30995	6.38096
			FBpp0075543	CG8745	CG8745 gene product from transcript CG8745-RA	39530	6.08413
			FBpp0289795	Gs1	Glutamine synthetase 1	33172	5.80049
	R-DME-2514859	Inactivation, recovery and regulation of the phototransduction cascade	FBpp0083266	ninaE	neither inactivation nor afterpotential E	42367	121.584
			FBpp0309539	Rh5	Rhodopsin 5	34615	110.752
			FBpp0080583	Arr1	Arrestin 1	35078	95.4688
			FBpp0076326	Arr2	Arrestin 2	38993	92.9526
			FBpp0083284	Rh3	Rhodopsin 3	42398	90.0546
			FBpp0082600	Rh6	Rhodopsin 6	41889	58.5591
	R-DME-2672351	Stimuli-sensing channels	FBpp0084879	trp	transient receptor potential	43542	144.909
			FBpp0303774	trp	transient receptor potential	43542	123.676
			FBpp0290876	trpl	transient receptor potential-like	36003	57.5716
			FBpp0303144	unc80	uncoordinated 80	43324	48.1743
	R-DME-500792	PCR ligand binding	FBpp0083266	ninaE	neither inactivation nor afterpotential E	42367	121.584
			FBpp0309539	Rh5	Rhodopsin 5	34615	110.752
			FBpp0083284	Rh3	Rhodopsin 3	42398	90
			FBpp0082600	Rh6	Rhodopsin 6	41889	58.5591
*Geneset Enrichment Analysis (GSEA)

## Sheet: PPI BIOGRID
Table S2. Protein-Protein-Intercations Biogrid networks differentially expressed between G. m. morsitans antennae and head transcriptomes
Tissue	Process ID	FlyBase ID	Gene Symbol	Gene Name	Entrez Gene	Enrichment Score
Head	PPI_BIOGRID_M37	FBpp0291134	up	upheld	32314	114.159
		FBpp0080454	Mhc	Myosin heavy chain	35007	95.2981
		FBpp0082597	Act88F	Actin 88F	41885	94.9275
		FBpp0297599	Mf	Myofilin	41824	87.9103
		FBpp0304040	CG34172	CG34172 gene product from transcript CG34172-RC	5740746	79.0199
		FBpp0076322	Prm	Paramyosin	39002	54.5806
		FBpp0084566	Mlc1	Myosin alkali light chain 1	43323	36.6755
		FBpp0074296	wupA	wings up A	32794	30.4221
		FBpp0099646	GstS1	Glutathione S transferase S1	36927	29.6869
		FBpp0074331	Tsf1	Transferrin 1	32821	25.7734
		FBpp0307634	Strn-Mlck	Stretchin-Mlck	36753	23.6464
		FBpp0088688	Mlc2	Myosin light chain 2	43587	21.0492
		FBpp0304792	CG5177	CG5177 gene product from transcript CG5177-RB	34017	20.4616
		FBpp0309782	Idgf4	Imaginal disc growth factor 4	31926	17.06
		FBpp0084829	Obp99c	Odorant-binding protein 99c	43494	13.126
		FBpp0112436	Scp1	Sarcoplasmic calcium-binding protein 1	3355102	10.2181
		FBpp0297223	Cyt-c1	Cytochrome c1	38612	8.70806
		FBpp0304969	fln	flightin	40185	7.98224
		FBpp0087714	CG8080	CG8080 gene product from transcript CG8080-RC	35918	7.12548
		FBpp0083526	CG31198	CG31198 gene product from transcript CG31198-RA	318622	6.54808
		FBpp0307632	Strn-Mlck	Stretchin-Mlck	36753	5.21994
		FBpp0307633	Strn-Mlck	Stretchin-Mlck	36753	4.37726
		FBpp0307627	Strn-Mlck	Stretchin-Mlck	36753	0.189634
	PPI_BIOGRID_M119	FBpp0291134	up	upheld	32314	114.159
		FBpp0080454	Mhc	Myosin heavy chain	35007	95.2981
		FBpp0082597	Act88F	Actin 88F	41885	94.9275
		FBpp0297599	Mf	Myofilin	41824	87.9103
		FBpp0304040	CG34172	CG34172 gene product from transcript CG34172-RC	5740746	79.0199
		FBpp0076322	Prm	Paramyosin	39002	54.5806
		FBpp0084566	Mlc1	Myosin alkali light chain 1	43323	36.6755
		FBpp0074296	wupA	wings up A	32794	30.4221
		FBpp0099646	GstS1	Glutathione S transferase S1	36927	29.6869
		FBpp0307634	Strn-Mlck	Stretchin-Mlck	36753	23.6464
		FBpp0088688	Mlc2	Myosin light chain 2	43587	21.0492
		FBpp0304792	CG5177	CG5177 gene product from transcript CG5177-RB	34017	20.4616
		FBpp0112436	Scp1	Sarcoplasmic calcium-binding protein 1	3355102	10.2181
		FBpp0297223	Cyt-c1	Cytochrome c1	38612	8.70806
		FBpp0304969	fln	flightin	40185	7.98224
		FBpp0087714	CG8080	CG8080 gene product from transcript CG8080-RC	35918	7.12548
		FBpp0307632	Strn-Mlck	Stretchin-Mlck	36753	5.21994
		FBpp0307633	Strn-Mlck	Stretchin-Mlck	36753	4.37726
		FBpp0307627	Strn-Mlck	Stretchin-Mlck	36753	0.189634
	PPI_BIOGRID_M80	FBpp0086196	inaC	inactivation no afterpotential C	36897	134.352
		FBpp0071820	inaD	inactivation no afterpotential D	37629	132.448
		FBpp0083266	ninaE	neither inactivation nor afterpotential E	42367	121.584
		FBpp0076326	Arr2	Arrestin 2	38993	92.9526
		FBpp0083284	Rh3	Rhodopsin 3	42398	90
		FBpp0290690	norpA	no receptor potential A	31376	68.7285
		FBpp0082600	Rh6	Rhodopsin 6	41889	58.5591
		FBpp0086942	Galphaq	G protein alpha q subunit	36384	41.3064
*Geneset Enrichment Analysis (GSEA)
